# Supplementary material for: Primary Health Care Systems and Their Contribution to Universal Health Coverage and Improved Health Status in Seven Countries: An Explanatory Mixed-Methods Review
Source: Int J Environ Res Public Health. 2024 Nov 30;21(12):1601. doi: 10.3390/ijerph21121601 (PMC11675242; doi:10.3390/ijerph21121601)
Supplement: Supplementary file 1 [file ijerph-21-01601-s001.zip]

Archive with 1 entries (1 files):
- ijerph-3236830-supplementary.pdf
